# Supplementary material for: In Vitro Selection of High-Level Beta-Lactam Resistance in Methicillin-Susceptible Staphylococcus aureus
Source: Antibiotics (Basel). 2021 May 26;10(6):637. doi: 10.3390/antibiotics10060637 (PMC8227848; doi:10.3390/antibiotics10060637)
Supplement: Supplementary file 1 [file antibiotics-10-00637-s001.zip › Supplementary material Table S2.xlsx]

## Sheet: Mutational events
Table S2. The dynamics of mutation during selection by betalactam antibiotics
Strain	Mutation	Selection	5	15	30	40	Mutation annotation	Description (predicted annotation), product name	SACOL Tag locus	Common name gene	BioSystems
SA0707	Δ27,657 bp	OXA	0	0	100	100	Deletion	contig with plasmid blaZ elements			blaZ Plasmid
SA0707	T→A	OXA	0	0	24.4	0	L255* (TTA→TAA)	Uncharacterized metal‑dependent hydrolase YcfH	SACOL0534	No	Unknown function
SA0707	A→G	OXA	0	100	100	100	W119R (TGG→CGG)	Membrane protein LiaF(VraT), specific inhibitor of LiaRS(VraRS) signaling pathway	SACOL1944	vraT	CW biosynthesis
SA0707	C→T	OXA	0	0	0	11.3	A402T (GCA→ACA)	Hypothetical transmembrane protein coupled to NADH‑ubiquinone oxidoreductase chain 5 homolog	SACOL0495	mpsB	Putative Amino acid biosynthesis
SA0707	A→T	OXA	36.4	0	0	0	L181* (TTA→TAA)	Prolipoprotein diacylglyceryl transferase	lgt	lgt	Fatty acid biosynthesis
SA0707	C→T	OXA	35.6	0	0	0	G164D (GGC→GAC)	Heptaprenylglyceryl phosphate synthase (EC 2.5.1.n9)	SACOL1967	pcrB	Fatty acid biosynthesis
SA0707	G→C	OXA	0	0	0	38.4	A95P (GCT→CCT)	UDP‑N‑acetylglucosamine 1‑carboxyvinyltransferase (EC 2.5.1.7)	murAB	murAB	CW biosynthesis
SA0707	C→G	OXA	0	0	0	22.1	P192R (CCG→CGG)	UDP‑N‑acetylglucosamine 1‑carboxyvinyltransferase (EC 2.5.1.7)	murAB	murAB	CW biosynthesis
SA0707	C→T	OXA	0	0	0	24.4	A384V (GCT→GTT)	UDP‑N‑acetylglucosamine 1‑carboxyvinyltransferase (EC 2.5.1.7)	murAB	murAB	CW biosynthesis
SA0707	A→C	OXA	0	100	100	100	L323* (TTA→TGA)	Undecaprenyl‑phosphate alpha‑N‑acetylglucosaminyl 1‑phosphate transferase (EC 2.7.8.33)	SACOL0810	tagO	TWA biosynthesis
SA0707	G→T	OXA	0	100	100	100	A450D (GCT→GAT)	Penicillin‑binding protein	pbp2	pbp2	CW biosynthesis
SA0707	G→A	OXA	0	100	100	100	G90D (GGT→GAT)	3‑hydroxyacyl‑[acyl‑carrier‑protein] dehydratase, FabZ form (EC 4.2.1.59)	fabZ	fabZ	Fatty acid biosynthesis
SA0707	T→A	OXA	0	0	12.2	0	I53N (ATC→AAC)	N‑acetylglutamate kinase (EC 2.7.2.8)	argB	argB	Amino acid biosynthesis
SA0707	C→T	OXA	0	0	100	100	G59E (GGG→GAG)	Two‑component response regulator BceR	SACOL0716	graR	CW biosynthesis
SA0707	G→A	OXA	0	0	22	0	E297K (GAG→AAG)	Penicillin‑binding protein	pbp4	pbp4	CW biosynthesis
SA0707	A→T	OXA	19	0	0	0	W679R (TGG→AGG)	L‑O‑lysylphosphatidylglycerol synthase (EC 2.3.2.3)	fmtC	mprF	Membrane phospholipid biosynthesis
SA0707	Δ22,548 bp	OXA	0	0	0	100	Deletion	Deletion of 29 genes, pos. SACOL 221689 - 244237	SACOL1339 - rpmG1
SA0707	T→C	OXA	7.3	0	0	0	Y475C (TAT→TGT)	Cyclic‑di‑AMP phosphodiesterase GdpP	SACOL0014	gdpp	c-di-AMP biosynthesis
SA0707	G→A	OXA	18.2	0	0	0	Q281* (CAA→TAA)	FmtA protein involved in methicillin resistance	SACOL1066	fmtA	TWA biosynthesis
SA0707	Δ91 bp	OXA	0	0	100	100	Deletion	pbp4 promoter	pbp4	pbp4	CW biosynthesis
SA0707	A→G	OXA	0	0	72.8	100	intergenic SNP	pbp4 promoter	pbp4	pbp4	CW biosynthesis
SA0707	Δ117 bp	OXA	0	0	100	100	Deletion	UDP‑N‑acetylglucosamine 1‑carboxyvinyltransferase (EC 2.5.1.7) promoter	murAB	murAB	CW biosynthesis
SA0707	A→T	CPT	0	14.5	0	0	I276N (ATC→AAC)	Formamidopyrimidine‑DNA glycosylase (EC 3.2.2.23)	fpg	fpg	DNA metabolism
SA0707	G→A	CPT	0	100	100	100	P599L (CCG→CTG)	Hypothetical transmembrane protein coupled to NADH‑ubiquinone oxidoreductase chain 5 homolog	SACOL0495	mpsB	Putative Amino acid biosynthesis
SA0707	T→A	CPT	0	11.1	0	0	M604K (ATG→AAG)	Translation elongation factor LepA	lepA	No	Unknown function
SA0707	A→T	CPT	0	0	12.9	0	L41I (TTA→ATA)	hypothetical protein	SACOL0810	No	Unknown function
SA0707	Δ161 bp	CPT	0	100	100	100	Deletion	Two‑component response regulator BceR	SACOL0716	graR	CW biosynthesis
SA0707	G→T	CPT	11.8	100	100	100	Q25K (CAA→AAA)	HTH domain protein SA1665, binds to mecA promoter region	SACOL1904	No	Putative regulator
SA0707	G→T	CPT	0	11.7	0	0	A201E (GCG→GAG)	Dihydroxyacetone kinase‑like protein, phosphatase domain / Dihydroxyacetone kinase‑like protein, kinase domain	SACOL1240	FakA	Fatty acid biosynthesis
SA0707	A→T	CPT	0	0	100	100	K426* (AAA→TAA)	Acyltransferase	SACOL2582	oatA	CW biosynthesis
SA0707	G→A	CPT	0	15	15.5	0	V149M (GTG→ATG)	Ferredoxin‑dependent glutamate synthase (EC 1.4.7.1)	SACOL2469	No	General metabolism
SA0707	C→A	CPT	0	0	11.8	0	P155T (CCG→ACG)	Ferredoxin‑dependent glutamate synthase (EC 1.4.7.1)	SACOL2469	No	General metabolism
SA0707	C→A	CPT	0	10.2	0	0	P155Q (CCG→CAG)	Ferredoxin‑dependent glutamate synthase (EC 1.4.7.1)	SACOL2469	No	General metabolism
SA0707	C→A	CPT	0	17.8	0	0	G564C (GGT→TGT)	Transcriptional regulator, AraC family	SACOL2378	araC	Putative regulator
SA0707	A→G	CPT	0	100	100	100	intergenic SNP	pbp4 promoter	pbp4	pbp4	CW biosynthesis
SA0707	Δ91 bp	CPT	0	100	100	100	Deletion	pbp4 promoter	pbp4	pbp4	CW biosynthesis
SA0707	Δ171 bp	CPT	0	100	100	100	Deletion	UDP‑N‑acetylglucosamine 1‑carboxyvinyltransferase (EC 2.5.1.7) promoter	murAB	murAB	CW biosynthesis
SA0707	Δ27,657 bp	MER	0	0	100	100	Deletion	contig with plasmid blaZ elements			blaZ Plasmid
SA0707	G→A	MER	0	0	100	100	Q65* (CAA→TAA)	Teichoic acid export ATP‑binding protein TagH (EC 3.6.3.40)	SACOL1929	tagH	TWA biosynthesis
SA0707	G→A	MER	0	0	66.9	66.9	D59N (GAC→AAC)	Ribose‑phosphate pyrophosphokinase (EC 2.7.6.1)	SACOL1897	prsA	PBP foldase
SA0707	C→A	MER	5.1	0	0	0	G226V (GGA→GTA)	Membrane protein LiaF(VraT), specific inhibitor of LiaRS(VraRS) signaling pathway	SACOL1944	vraT	CW biosynthesis
SA0707	T→C	MER	0	100	100	100	Y94C (TAT→TGT)	Acetyl‑coenzyme A carboxyl transferase beta chain (EC 6.4.1.2)	accD	accD	Fatty acid biosynthesis
SA0707	A→G	MER	0	0	22	23.6	S119P (TCA→CCA)	hypothetical protein	SACOL0470	No	Superantigen-like protein
SA0707	G→A	MER	100	100	100	100	T552I (ACT→ATT)	Penicillin‑binding protein	pbp2	pbp2	CW biosynthesis
SA0707	C→T	MER	0	100	100	100	A416T (GCA→ACA)	Penicillin‑binding protein	pbp2	pbp2	CW biosynthesis
SA0707	C→T	MER	0	0	0	10	P159L (CCA→CTA)	Serine phosphatase RsbU, regulator of sigma subunit	rsbU	rsbU	Global regulator
SA0707	C→A	MER	0	0	18.5	0	N40K (AAC→AAA)	Peptide‑methionine (S)‑S‑oxide reductase MsrA (EC 1.8.4.11)	SACOL1459	No	Unknown function
SA0707	C→A	MER	0	0	0	10.3	S33* (TCA→TAA)	Sodium‑dependent phosphate transporter	SACOL0088	nptA	Na transporter
SA0707	A→G	MER	0	100	100	100	I89T (ATC→ACC)	Mevalonate kinase (EC 2.7.1.36)	mvk	mvk	General metabolism
SA0707	G→A	MER	0	0	100	100	R289C (CGC→TGC)	Cyclic‑di‑AMP phosphodiesterase GdpP	SACOL0014	gdpp	c-di-AMP biosynthesis
SA0707	Δ98 bp	MER	0	0	46.9	0	Deletion	Dihydroxyacetone kinase‑like protein, phosphatase domain / Dihydroxyacetone kinase‑like protein, kinase domain	SACOL1240	fakA	Fatty acid biosynthesis
SA0707	G→A	MER	0	48.8	0	0	P431L (CCT→CTT)	Penicillin‑binding protein	pbp1	pbp1	CW biosynthesis
SA0707	G→C	MER	0	0	35.2	31.7	H375D (CAT→GAT)	Penicillin‑binding protein	pbp1	pbp1	CW biosynthesis
SA0707	C→T	MER	57	0	0	0	W351K (TGG→TAG)	Penicillin‑binding protein	pbp1	pbp1	CW biosynthesis
SA0707	C→T	MER	0	100	100	100	A482V (GCT→GTT)	Penicillin‑binding protein	pbp1	pbp1	CW biosynthesis
SA0707	G→A	MER	0	0	100	100	L18F (CTT→TTT)	Penicillin‑binding protein	pbp1	pbp1	CW biosynthesis
SA0707	A→C	MER	10.7	0	0	0	T190P (ACA→CCA)	Hypoxanthine/guanine permease PbuG	SACOL2242	No	Purines metbolism
SA0937	G→T	OXA	18.3	100	100	100	A451E (GCG→GAG)	Efflux ABC transporter, permease/ATP‑binding protein YgaD	SACOL1924	No	Toxins transporter
SA0937	G→T	OXA	79	0	0	0	T274K (ACA→AAA)	Cell envelope stress response system LiaFSR, sensor histidine kinase LiaS(VraS)	vraS	vraS	CW biosynthesis
SA0937	G→T	OXA	21	100	100	100	P174Q (CCG→CAG)	Membrane protein LiaF(VraT), specific inhibitor of LiaRS(VraRS) signaling pathway	SACOL1944	vraT	CW biosynthesis
SA0937	C→A	OXA	0	0	17	0	P106T (CCT→ACT)	Formamidopyrimidine‑DNA glycosylase (EC 3.2.2.23)	fpg	fpg	DNA metabolism
SA0937	T→A	OXA	0	0	10.2	0	N120K (AAT→AAA)	Formamidopyrimidine‑DNA glycosylase (EC 3.2.2.23)	fpg	fpg	DNA metabolism
SA0937	Δ236 bp	OXA	0	100	100	100	Deletion	Poly(glycerophosphate chain) D‑alanine transfer protein DltD	Dltd	Dltd	TWA biosynthesis
SA0937	T→C	OXA	0	0	0	18	E29G (GAG→GGG)	Nickel ABC transporter, substrate‑binding protein NikA (TC 3.A.1.5.3)	SACOL2476	cntA	General metabolism
SA0937	T→A	OXA	0	0	0	21.4	I37N (ATC→AAC)	Hypothetical protein SAV1799	SACOL1846	No	Unknown function
SA0937	A→G	OXA	0	100	0	0	D213G (GAT→GGT)	Uncharacterized protease YrrO	SACOL1667	No	Unknown function
SA0937	A→T	OXA	0	0	0	77.1	L81I (TTA→ATA)	Diadenylate cyclase spyDAC; Bacterial checkpoint controller DisA with nucleotide‑binding domain	SACOL2153	dacA	c-di-AMP biosynthesis
SA0937	C→A	OXA	0	0	12	0	S569R (AGC→AGA)	Translation elongation factor LepA	lepA	lepA	Protein biosynthesis
SA0937	G→T	OXA	0	0	11.4	0	T123N (ACC→AAC)	hypothetical protein	SACOL2551	No	Unknown function
SA0937	T→A	OXA	0	0	0	15.1	L41I (TTA→ATA)	hypothetical protein	SACOL0737	No	Unknown function
SA0937	T→A	OXA	0	0	0	14.6	L55I (TTA→ATA)	hypothetical protein	SACOL0737	No	Unknown function
SA0937	G→A	OXA	0	0	0	11.6	A56T (GCA→ACA)	hypothetical protein	SACOL0737	No	Unknown function
SA0937	Δ1 bp	OXA	23.1	100	100	100	Deletion	Cyclic‑di‑AMP phosphodiesterase GdpP	SACOL0014	gdpp	c-di-AMP biosynthesis
SA0937	G→T	OXA	0	0	0	15.8	L38I (CTA→ATA)	Sodium‑dependent phosphate transporter	SACOL0088	nptA	Na transporter
SA0937	C→G	OXA	0	12.3	0	0	R37S (AGG→AGC)	Sodium‑dependent phosphate transporter	SACOL0088	nptA	Na transporter
SA0937	C→T	OXA	0	0	0	12.6	G35E (GGA→GAA)	Sodium‑dependent phosphate transporter	SACOL0088	nptA	Na transporter
SA0937	C→A	OXA	0	11.2	0	0	A32S (GCA→TCA)	Sodium‑dependent phosphate transporter	SACOL0088	nptA	Na transporter
SA0937	A→T	OXA	0	0	0	17.8	L173F (TTA→TTT)	L‑lactate permease	SACOL0093	No	General metabolism
SA0937	A→T	OXA	0	0	13.9	0	I142N (ATT→AAT)	ABC transporter, permease protein (cluster 12, methionine/phosphonates)	SACOL0126	phnE2	General metabolism
SA0937	C→T	OXA	75.4	0	0	0	G38S (GGT→AGT)	Protein serine/threonine phosphatase PrpC, regulation of stationary phase	SACOL1231	stp1	CW biosynthesis
SA0937	C→G	OXA	25.2	100	100	100	A20P (GCG→CCG)	Protein serine/threonine phosphatase PrpC, regulation of stationary phase	SACOL1231	stp1	CW biosynthesis
SA0937	A→T	OXA	0	11.7	0	0	L156F (TTA→TTT)	Lipoate‑protein ligase A	SACOL0398	No	Amino acid biosynthesis
SA0937	T→A	OXA	0	0	16.4	0	T41S (ACT→TCT)	Pyruvate dehydrogenase E1 component beta subunit (EC 1.2.4.1)	pdhB	pdhB	General metabolism
SA0937	G→T	OXA	0	100	100	100	G109C (GGT→TGT)	GMP synthase [glutamine‑hydrolyzing], amidotransferase subunit (EC 6.3.5.2) / GMP synthase [glutamine‑hydrolyzing], ATP pyrophosphatase subunit (EC 6.3.5.2)	guaA	guaA	GMP biosynthesis
SA0937	T→C	OXA	0	0	0	26.4	S125P (TCC→CCC)	hypothetical protein	SACOL0470	No	Superantigen-like protein
SA0937	Δ91 bp	OXA	0	100	100	100	Deletion	pbp4 promoter	pbp4	pbp4	CW biosynthesis
SA0937	T→C	CPT	0	100	100	100	H259R (CAT→CGT)	Cytochrome d ubiquinol oxidase subunit I (EC 1.10.3.‑)	cydA	cydA	Respiration
SA0937	Δ1 bp	CPT	0	100	100	100	Deletion	Monofunctional biosynthetic peptidoglycan transglycosylase	sgtB	sgtB	TWA biosynthesis
SA0937	Δ1 bp	CPT	0	0	0	100	Deletion	Cell envelope stress response system LiaFSR, sensor histidine kinase LiaS(VraS)	vraS	vraS	CW biosynthesis
SA0937	C→T	CPT	10.6	0	0	0	R739C (CGT→TGT)	DNA‑directed RNA polymerase beta' subunit (EC 2.7.7.6)	rpoC	rpoC	Global regulator
SA0937	T→A	CPT	11.8	0	0	0	I276N (ATC→AAC)	Formamidopyrimidine‑DNA glycosylase (EC 3.2.2.23)	fpg	fpg	DNA metabolism
SA0937	C→T	CPT	5.8	0	0	0	A184V (GCG→GTG)	D‑alanine‑‑poly(phosphoribitol) ligase subunit 1 (EC 6.1.1.13)	dltA	dltA	TWA biosynthesis
SA0937	A→C	CPT	0	0	13.3	0	L216W (TTG→TGG)	Sodium‑dependent anion transporter family	SACOL1979	sdcS	Na transporter
SA0937	G→T	CPT	0	14.6	0	0	N48K (AAC→AAA)	Nickel ABC transporter, substrate‑binding protein NikA (TC 3.A.1.5.3)	SACOL2476	cntA	Transport and binding proteins
SA0937	G→T	CPT	0	0	17.3	0	L19I (CTA→ATA)	hypothetical protein	SACOL0948	No	Protein biosynthesis
SA0937	G→C	CPT	0	100	100	100	G60A (GGC→GCC)	Holliday junction ATP‑dependent DNA helicase RuvB (EC 3.6.4.12)	ruvB	ruvB	DNA metabolism
SA0937	Δ1 bp	CPT	0	0	0	100	Deletion	hypothetical protein	SACOL0650	No	Unknown function
SA0937	A→G	CPT	0	100	100	100	N48D (AAC→GAC)	Transcription elongation factor GreA	greA	greA	Protein biosynthesis
SA0937	T→C	CPT	0	0	0	100	E228G (GAA→GGA)	Diadenylate cyclase spyDAC; Bacterial checkpoint controller DisA with nucleotide‑binding domain	SACOL2153	dacA	c-di-AMP biosynthesis
SA0937	C→T	CPT	0	0	17.4	0	Q249* (CAA→TAA)	DNA internalization‑related competence protein ComEC/Rec2	SACOL1644	comEC	DNA metabolism
SA0937	C→T	CPT	6.5	100	100	100	Q122* (CAA→TAA)	Regulatory protein Spx	SACOL1002	spx	Global regulator
SA0937	G→A	CPT	0	100	100	100	G171E (GGA→GAA)	N‑acetylmannosaminyltransferase (EC 2.4.1.187)	tagA	tagA	TWA biosynthesis
SA0937	T→C	CPT	0	0	25.5	100	T201A (ACT→GCT)	Penicillin‑binding protein	pbp4	pbp4	CW biosynthesis
SA0937	T→A	CPT	0	0	25.5	100	N138I (AAT→ATT)	Penicillin‑binding protein	pbp4	pbp4	CW biosynthesis
SA0937	C→T	CPT	0	0	0	11.1	G229S (GGC→AGC)	Delta‑1‑pyrroline‑5‑carboxylate dehydrogenase (EC 1.2.1.88)	SACOL2569	rocA	Amino acid biosynthesis
SA0937	Δ1 bp	CPT	0	0	0	100	Deletion	hypothetical protein	SACOL2346	No	Unknown function
SA0937	T→A	CPT	10.8	0	0	0	L549I (TTA→ATA)	Transcriptional regulator, AraC family	SACOL2378	No	Putative regulator
SA0937	C→A	CPT	0	18.1	0	0	N40K (AAC→AAA)	Peptide‑methionine (S)‑S‑oxide reductase MsrA (EC 1.8.4.11)	SACOL1459	No	Unknown function
SA0937	A→G	CPT	0	0	0	100	Q219R (CAA→CGA)	ABC transporter, ATP‑binding protein	SACOL2724	vraD	Fatty acid biosynthesis
SA0937	G→T	CPT	72.2	0	0	0	G692V (GGT→GTT)	DNA gyrase subunit A (EC 5.99.1.3)	gyrA	gyrA	DNA metabolism
SA0937	C→T	CPT	70.5	0	0	0	R540* (CGA→TGA)	Cyclic‑di‑AMP phosphodiesterase GdpP	SACOL0014	gdpp	c-di-AMP biosynthesis
SA0937	C→T	CPT	30.8	100	100	100	H621Y (CAT→TAT)	Cyclic‑di‑AMP phosphodiesterase GdpP	SACOL0014	gdpp	c-di-AMP biosynthesis
SA0937	C→A	CPT	0	12.5	0	0	A32S (GCA→TCA)	Sodium‑dependent phosphate transporter	SACOL0088	nptA	Na transporter
SA0937	A→T	CPT	0	16.6	0	0	L173F (TTA→TTT)	L‑lactate permease	SACOL0093	lctP1	General metabolism
SA0937	T→A	CPT	0	0	13.1	0	L146F (TTA→TTT)	ABC transporter, permease protein (cluster 12, methionine/phosphonates)	SACOL0126	phnE2	Transport and binding proteins
SA0937	Δ1 bp	CPT	0	100	100	100	Deletion	DNA mismatch repair protein MutL	hexB	mutL	DNA metabolism
SA0937	T→A	CPT	0	0	65.1	100	I156F (ATT→TTT)	Long‑chain‑fatty‑acid‑‑CoA ligase (EC 6.2.1.3)	SACOL0214	fadE	Fatty acid biosynthesis
SA0937	Δ46 bp	CPT	61.5	0	0	0	Deletion	Protein serine/threonine phosphatase PrpC, regulation of stationary phase	SACOL1232	No	Unknown function
SA0937	T→C	CPT	100	100	100	100	H499R (CAC→CGC)	Penicillin‑binding protein	pbp1	pbp1	CW biosynthesis
SA0937	G→A	CPT	0	100	100	100	G160D (GGC→GAC)	Alpha-hemolysin precursor	hlY	hlY	Toxins and superantigens
SA0937	G→A	CPT	0	0	0	12	S309F (TCT→TTT)	Lipoylation‑related NADH‑dependent flavin oxidoreductase	SACOL0392	No	Unknown function
SA0937	C→A	CPT	0	0	0	11.2	P170T (CCT→ACT)	Lipoate‑protein ligase A	SACOL0398	lplA2	Protein biosynthesis
SA0937	T→C	CPT	0	0	0	10.1	S96P (TCA→CCA)	hypothetical protein, superantigen-like protein	SACOL0470	No	Toxins and superantigens
SA0937	T→C	CPT	13.7	0	0	0	S109P (TCA→CCA)	hypothetical protein, superantigen-like protein	SACOL0470	No	Toxins and superantigens
SA0937	T→C	CPT	0	100	0	0	intergenic SNP	pbp4 promoter	pbp4	pbp4	CW biosynthesis
SA0937	Δ1 bp	CPT	0	0	26	100	Deletion	pbp4 promoter	pbp4	pbp4	CW biosynthesis
SA0937	C→T	MER	40.6	74	100	100	C60Y (TGT→TAT)	Cell envelope stress response system LiaFSR, sensor histidine kinase LiaS(VraS)	vraS	vraS	CW biosynthesis
SA0937	A→G	MER	0	0	100	100	H343R (CAT→CGT)	NAD‑independent protein deacetylase AcuC	acuC	acuC	General metabolism
SA0937	C→T	MER	0	0	100	100	T66I (ACA→ATA)	D‑alanine‑‑poly(phosphoribitol) ligase ACP subunit (EC 6.1.1.13)	dltA	dltA	TWA biosynthesis
SA0937	T→C	MER	0	0	70.2	100	H115R (CAC→CGC)	Dipeptidyl aminopeptidases/acylaminoacyl‑peptidases	SACOL1840	No	Unknown function
SA0937	C→A	MER	0	0	7.7	0	W434L (TGG→TTG)	O‑succinylbenzoic acid‑‑CoA ligase (EC 6.2.1.26)	SACOL1844	menE	Menaquinone biosynthesis
SA0937	G→A	MER	0	0	0	77.1	A211V (GCT→GTT)	Diadenylate cyclase spyDAC; Bacterial checkpoint controller DisA with nucleotide‑binding domain	SACOL2153	dacA	c-di-AMP biosynthesis
SA0937	Δ1 bp	MER	0	0	100	100	Deletion	Uncharacterized oxidoreductase	SACOL2297	No	General metabolism
SA0937	A→G	MER	0	0	100	100	F241L (TTC→CTC)	Penicillin‑binding protein	pbp4	pbp4	CW biosynthesis
SA0937	T→G	MER	0	0	100	100	N141T (AAT→ACT)	Penicillin‑binding protein	pbp4	pbp4	CW biosynthesis
SA0937	A→G	MER	0	0	100	100	K166E (AAA→GAA)	Transcriptional repressor CcpN, MarR family	SACOL1621	No	Putative regulator
SA0937	G→T	MER	0	26.7	0	0	G286V (GGT→GTT)	Penicillin‑binding protein	pbp3	pbp3	CW biosynthesis
SA0937	C→T	MER	0	100	100	100	S634F (TCT→TTT)	Penicillin‑binding protein	pbp3	pbp3	CW biosynthesis
SA0937	Δ1 bp	MER	0	0	42.7	20.7	Deletion	Accessory gene regulator A (response regulator)	agrA	agrA	Global regulator
SA0937	C→A	MER	100	100	100	100	D279Y (GAT→TAT)	Sucrose‑6‑phosphate hydrolase (EC 3.2.1.26)	cscA	cscA	General metabolism
SA0937	T→G	MER	0	0	18	0	V245G (GTC→GGC)	Uncharacterized peptidase	SACOL1555	No	Unknown function
SA0937	Δ1 bp	MER	0	0	100	100	Deletion	PTS system, sucrose‑specific IIB component (EC 2.7.1.211) / PTS system, sucrose‑specific IIC component	SACOL2376	scrA	General metabolism
SA0937	A→T	MER	0	0	0	28.1	I19N (ATC→AAC)	Nitrite reductase [NAD(P)H] large subunit (EC 1.7.1.4)	nirB	nirB	Nitrogen metabolism
SA0937	C→T	MER	0	27.2	0	0	G587S (GGT→AGT)	Penicillin‑binding protein	pbp2	pbp2	CW biosynthesis
SA0937	C→A	MER	0	76.5	0	0	M559I (ATG→ATT)	Penicillin‑binding protein	pbp2	pbp2	CW biosynthesis
SA0937	G→A	MER	81.7	75.8	100	100	T552I (ACT→ATT)	Penicillin‑binding protein	pbp2	pbp2	CW biosynthesis
SA0937	G→T	MER	0	0	100	100	A416E (GCA→GAA)	Penicillin‑binding protein	pbp2	pbp2	CW biosynthesis
SA0937	C→T	MER	13.3	26	0	0	G142S (GGT→AGT)	Penicillin‑binding protein	pbp2	pbp2	CW biosynthesis
SA0937	Δ9 bp	MER	0	0	79.1	62.5	Deletion	Cell division protein GpsB, coordinates the switch between cylindrical and septal cell wall synthesis by re‑localization of PBP1	SACOL1484	gpsB	Cell Division and Cell Cycle
SA0937	G→A	MER	0	0	100	100	A87V (GCG→GTG)	Accessory secretory protein Asp1	SACOL2674	Asp1	Accessory Sec system protein
SA0937	T→A	MER	28.2	0	0	0	M1K (ATG→AAG)	Cold shock protein of CSP family	SACOL1437	cspA	Stress Response
SA0937	G→T	MER	100	100	100	100	E108* (GAA→TAA)	Cyclic‑di‑AMP phosphodiesterase GdpP	SACOL0014	gdpp	c-di-AMP biosynthesis
SA0937	T→C	MER	0	0	0	72.6	D430G (GAT→GGT)	Chromosome partition protein smc	SACOL1250	smc	Cell Division and Cell Cycle
SA0937	C→A	MER	0	16.8	0	0	G408V (GGT→GTT)	Penicillin‑binding protein	pbp1	pbp1	CW biosynthesis
SA0937	C→A	MER	80.8	100	100	100	W351L (TGG→TTG)	Penicillin‑binding protein	pbp1	pbp1	CW biosynthesis
SA0937	A→T	MER	13.8	0	0	0	W351R (TGG→AGG)	Penicillin‑binding protein	pbp1	pbp1	CW biosynthesis
SA0937	C→T	MER	0	0	27.1	5.4	P952L (CCA→CTA)	FtsK/SpoIIIE family protein, putative EssC/YukB component of Type VII secretion system	yukA	No	Type VII secretion protein EssC
SA0937	C→T	MER	0	0	100	100	P33L (CCG→CTG)	N‑acetylmannosamine kinase (EC 2.7.1.60)	SACOL0313	nanK	Sialic Acid Catabolism
SA0937	Δ11 bp	MER	0	20	100	100	Deletion	pbp4 promoter	pbp4	pbp4	CW biosynthesis
SA0937	Δ1 bp	MER	0	0	100	100	Deletion	pbp4 promoter	pbp4	pbp4	CW biosynthesis
SA0937	C→T	MER	0	0	80	100	intergenic SNP	pbp4 promoter	pbp4	pbp4	CW biosynthesis
	Selection:						Color scheme cell BioSystems:
	OXA	oxacillin						CW biosynthesis
	CPT	ceftaroline						c-di-AMP biosynthesis
	MER	meropenem						Fatty acid biosynthesis
	Passages: 5-15-30							Unknown function
	Passage: 40 antibiotic free medium							TWA biosynthesis
	Allele frequency are shown (%)							Global regulator
								General metabolism
								Other
